# Supplementary material for: The NS1 protein of the parvovirus MVM Aids in the localization of the viral genome to cellular sites of DNA damage
Source: PLoS Pathog. 2020 Oct 16;16(10):e1009002. doi: 10.1371/journal.ppat.1009002 (PMC7592911; doi:10.1371/journal.ppat.1009002)
Supplement: S1 Data — (XLSX) [file ppat.1009002.s005.xlsx]

## Sheet: 1E
H2AX (HU)	H2AX (Doxorubicin)	NR5A2
0.63	0.659	0.499
0.6	0.279	0.375
0.16	0.276	0.336
0.51	0.116	0.486
0.1	0.105	1.127
0.49	0.369	1.278
0.506	0.368	0.261
0.267	0.65	0.913
0.147	0.26	0.583
0.188	0.67	0.35
0.347	0.16	0.7
0.527	0.337	0.4
0.132	0.374	0.4
0.325	0.16	0.647
0.387	0.15	0.899
0.545	0.27	0.771
0.303	0.01	0.582
0.215	0.14	1.195
0.123	0.186	0.47
0.015	0.1	0.275
0.043	0.147	1.011
0.038	0.26	1.02
0.03	0.45	1.132
0.217	0.389	1.016
0.137	0.157	0.551
0.035	0.087	0.216
0.298	0.318	2.122
0.278	0.1	0.683
0.255	0.182	0.454
0.164	0.487	0.467
0.511	0.242	0.286
0.239	0.626	1.303
0.273	0.49	0.551
0.095	0.131	0.841
0.235	0.268	0.85
0.237	0.762	1.024
0.259	0.289	0.624
0.15	0.075	0.551
0.14	0.183	0.646
0.152	0.12	0.53
0.109	0.239	0.53
0.031	0.396	1.246
0.117	0.359	1.88
0.202	0.094	0.64
0.649	0.506	0.451
0.083	0.42	1.91
0.255	0.25	0.479
0.053	0.85	0.681
0.378	0.22	0.914
0.681	0.772	0.277
0.022	0.28	1.01
0.08	0.404	1.087
0.08	0.486	0.539
0.014	0.286	0.51
0.156	0.678	0.65
0.217	0.191	1.604
0.015	0.275	0.77
0.144	0.227	1.407
	0.355	0.902
	0.687	0.836
	0.374

## Sheet: 1F
NS1 + HU	NS1 + Doxorubicin	NS1
21	31	7
19	29	8
18	12	5
22	34	11
20	20	9
16	23	10
28	34	9
21	34	3
19	38	9
16	28	7
19	24	3
12	25	7
15	19	8
23	26	9
27	32	4
21	25	2
21	22	7
12	31	10
22	32	9
18	28	10
21	17	17
17	12	10
12	18	12
39	38	11
18	18	4
22	15	3
23	16	12
22	22	13
19	18	13
18	31	6
27	19	5
25	27	6
15	17	7
28	26	6
22	17	7
25	15	8
20	21	11
17	12	11
22	16	14
19	12	13
21	14	11
12	18	20
18	15	7
24	25	13
14	17	5
12	18	10
17	22	11
19	24	4
20	27	3
15	31	4
14	15	14
17		5
18		7
19		8
13		10
19		8
17		14
22		15
13		9
12		8
19		4
13		9
12		10
11		10
10		13
24		8
28		7
21		8
24		2
16		6
15		8
11		6
16		7
		6
		9
		9

## Sheet: 2B
			Dox	Dox + HU
		Number of Peaks	634	939

## Sheet: 2C
Jaccard
			Observed	Permuted
		NS1 H2AX	0.396024	0.00137945

## Sheet: 2D
Jaccard
			Observed	Permuted
		NS1 H2AX	0.0830701	0.00119225

## Sheet: 2E
Jaccard
		Observed	Permuted
	NS1  NS1 + HU	0.178527	0.00137945

## Sheet: 3B
Jaccard		HU:	Observed	Permuted
	12hpi	-	0.0022135	0.00119225
	12hpi	+	0.0072896	0.00119225
	16hpi	-	0.00921297	0.00119225
	16hpi	+	0.0243347	0.00119225
	20hpi	-	0.0150408	0.00119225
	20hpi	+	0.0266422	0.00119225

## Sheet: 3C
Jaccard
			Observed	Permuted
		MVM  Dox	0.0790195	0.00277657

## Sheet: 3D
		Jaccard	Observed	Permuted
		NS1  NS1 + HU	0.172133	0.00277657
			H2AX positive	H2AX negative
		NS1 alone	60	40
		NS1  Random	4.1	95.9
		NS1  NS1+HU	31	69
		NS1  NS1+HU	47	53
		NS1+HU alone	61	39
		NS1+HU  Random	4.5	95.5

## Sheet: 3G
		NS1WT		NS1K405S
		Mean	SEM	Mean	SEM
	17qA3.3	0.265567	0.0340018	0.358867	0.0819988
	17qA1	0.331867	0.0296142	0.366	0.0168009
	19qA	0.4519	0.0533846	0.291367	0.0475567
	10qD2	0.335433	0.033389	0.252233	0.0229361
	7qF1	0	0	0	0

[truncated: 4 more sheets: 4C, 4D, 4F, 4G]
